# Supplementary material for: Analysis of the Inter-Scale Agreement of Questionnaires to Assess the Emotional Eating in a Population of Polish Girls: PLACE-19 Study
Source: Nutrients. 2026 Jan 30;18(3):457. doi: 10.3390/nu18030457 (PMC12899171; doi:10.3390/nu18030457)
Supplement: Supplementary file 1 [file nutrients-18-00457-s001.zip]

Archive with 1 entries (1 files):
- nutrients-4076656-supplementary.pdf
